# Supplementary material for: Metabolomic Profiling of the Desiccation-Tolerant Medicinal Shrub Myrothamnus flabellifolia Indicates Phenolic Variability Across Its Natural Habitat: Implications for Tea and Cosmetics Production
Source: Molecules. 2019 Mar 29;24(7):1240. doi: 10.3390/molecules24071240 (PMC6479747; doi:10.3390/molecules24071240)
Supplement: Supplementary file 1 [file molecules-24-01240-s001.zip]

Archive with 3 entries (2 files):
- molecules-450889-proof-supple-layout/
- molecules-450889-proof-supple-layout/molecules-450889-proof-suppl-layout-figure.pdf
- molecules-450889-proof-supple-layout/molecules-450889-proof-suppl-layout-tables.pdf
